# Supplementary material for: Human Gut Microbiome Across Different Lifestyles: From Hunter-Gatherers to Urban Populations
Source: Front Microbiol. 2022 Apr 26;13:843170. doi: 10.3389/fmicb.2022.843170 (PMC9087276; doi:10.3389/fmicb.2022.843170)
Supplement: Supplementary Table 1 — Metadata associated to the analyzed samples (sample accession, lifestyle, 16S variable region, geographic information, sex, and age). [file Table_1.xls]

## Sheet: supplementary_table_1
sample_accession	Lifestyle	Variable_Region	Continent	Country	Sex	Age	Sequencing_platform	Author_year
SRR3889529	Urban	V4	Africa	Egypt	Male	21-65	illumina_miseq	Aly_2016
SRR3889531	Urban	V4	Africa	Egypt	Male	21-65	illumina_miseq	Aly_2016
SRR3889533	Urban	V4	Africa	Egypt	Male	21-65	illumina_miseq	Aly_2016
SRR3889536	Urban	V4	Africa	Egypt	Male	21-65	illumina_miseq	Aly_2016
SRR3889538	Urban	V4	Africa	Egypt	Male	21-65	illumina_miseq	Aly_2016
SRR3889540	Urban	V4	Africa	Egypt	Male	21-65	illumina_miseq	Aly_2016
SRR3889542	Urban	V4	Africa	Egypt	Male	21-65	illumina_miseq	Aly_2016
ERR957222	Urban	V3-V4	Asia	Saudi_Arabia	Male	over_18	illumina_miseq	Angelakis_2016
ERR957223	Urban	V3-V4	Asia	Saudi_Arabia	Male	over_18	illumina_miseq	Angelakis_2016
ERR957224	Urban	V3-V4	Asia	Saudi_Arabia	Male	over_18	illumina_miseq	Angelakis_2016
ERR957225	Urban	V3-V4	Asia	Saudi_Arabia	Male	over_18	illumina_miseq	Angelakis_2016
ERR957226	Urban	V3-V4	Asia	Saudi_Arabia	Male	over_18	illumina_miseq	Angelakis_2016
ERR957227	Urban	V3-V4	Asia	Saudi_Arabia	Male	over_18	illumina_miseq	Angelakis_2016
ERR957228	Urban	V3-V4	Asia	Saudi_Arabia	Male	over_18	illumina_miseq	Angelakis_2016
ERR957229	Urban	V3-V4	Asia	Saudi_Arabia	Male	over_18	illumina_miseq	Angelakis_2016
ERR957230	Urban	V3-V4	Asia	Saudi_Arabia	Male	over_18	illumina_miseq	Angelakis_2016
ERR957231	Urban	V3-V4	Asia	Saudi_Arabia	Male	over_18	illumina_miseq	Angelakis_2016
ERR957232	Urban	V3-V4	Asia	Saudi_Arabia	Male	over_18	illumina_miseq	Angelakis_2016
ERR957233	Urban	V3-V4	Asia	Saudi_Arabia	Male	over_18	illumina_miseq	Angelakis_2016
ERR957234	Urban	V3-V4	Asia	Saudi_Arabia	Male	over_18	illumina_miseq	Angelakis_2016
ERR957235	Urban	V3-V4	Asia	Saudi_Arabia	Male	over_18	illumina_miseq	Angelakis_2016
ERR957236	Urban	V3-V4	Asia	Saudi_Arabia	Male	over_18	illumina_miseq	Angelakis_2016
ERR957237	Urban	V3-V4	Asia	Saudi_Arabia	Male	over_18	illumina_miseq	Angelakis_2016
ERR957238	Urban	V3-V4	Asia	Saudi_Arabia	Male	over_18	illumina_miseq	Angelakis_2016
ERR957239	Urban	V3-V4	Asia	Saudi_Arabia	Male	over_18	illumina_miseq	Angelakis_2016
ERR957240	Pastoralist	V3-V4	Asia	Saudi_Arabia	Na	over_18	illumina_miseq	Angelakis_2016
ERR957241	Pastoralist	V3-V4	Asia	Saudi_Arabia	Na	over_18	illumina_miseq	Angelakis_2016
ERR957242	Pastoralist	V3-V4	Asia	Saudi_Arabia	Na	over_18	illumina_miseq	Angelakis_2016
ERR957243	Pastoralist	V3-V4	Asia	Saudi_Arabia	Na	over_18	illumina_miseq	Angelakis_2016
ERR957245	Pastoralist	V3-V4	Asia	Saudi_Arabia	Na	over_18	illumina_miseq	Angelakis_2016
ERR957246	Pastoralist	V3-V4	Asia	Saudi_Arabia	Na	over_18	illumina_miseq	Angelakis_2016
ERR957247	Pastoralist	V3-V4	Asia	Saudi_Arabia	Na	over_18	illumina_miseq	Angelakis_2016
ERR957248	Pastoralist	V3-V4	Asia	Saudi_Arabia	Na	over_18	illumina_miseq	Angelakis_2016
ERR957249	Pastoralist	V3-V4	Asia	Saudi_Arabia	Na	over_18	illumina_miseq	Angelakis_2016
ERR957250	Pastoralist	V3-V4	Asia	Saudi_Arabia	Na	over_18	illumina_miseq	Angelakis_2016
ERR957251	Pastoralist	V3-V4	Asia	Saudi_Arabia	Na	over_18	illumina_miseq	Angelakis_2016
ERR957252	Pastoralist	V3-V4	Asia	Saudi_Arabia	Na	over_18	illumina_miseq	Angelakis_2016
ERR957253	Pastoralist	V3-V4	Asia	Saudi_Arabia	Na	over_18	illumina_miseq	Angelakis_2016
ERR957254	Pastoralist	V3-V4	Asia	Saudi_Arabia	Na	over_18	illumina_miseq	Angelakis_2016
ERR957255	Pastoralist	V3-V4	Asia	Saudi_Arabia	Na	over_18	illumina_miseq	Angelakis_2016
ERR957256	Pastoralist	V3-V4	Asia	Saudi_Arabia	Na	over_18	illumina_miseq	Angelakis_2016
ERR957257	Pastoralist	V3-V4	Asia	Saudi_Arabia	Na	over_18	illumina_miseq	Angelakis_2016
ERR957259	Pastoralist	V3-V4	Asia	Saudi_Arabia	Na	over_18	illumina_miseq	Angelakis_2016
ERR957260	Pastoralist	V3-V4	Asia	Saudi_Arabia	Na	over_18	illumina_miseq	Angelakis_2016
ERR957261	Pastoralist	V3-V4	Asia	Saudi_Arabia	Na	over_18	illumina_miseq	Angelakis_2016
ERR1080322	Urban	V4	Australia	Australia	Na	51	illumina_miseq	Donald_2018
ERR1080337	Urban	V4	Australia	Australia	Na	49	illumina_miseq	Donald_2018
ERR1080340	Urban	V4	Australia	Australia	Na	33	illumina_miseq	Donald_2018
ERR1080366	Urban	V4	Australia	Australia	Na	62	illumina_miseq	Donald_2018
ERR1090433	Urban	V4	Australia	Australia	Na	50	illumina_miseq	Donald_2018
ERR1249683	Urban	V4	Australia	Australia	Na	50	illumina_miseq	Donald_2018
ERR1249716	Urban	V4	Australia	Australia	Na	43	illumina_miseq	Donald_2018
ERR1249719	Urban	V4	Australia	Australia	Na	62	illumina_miseq	Donald_2018
ERR1842166	Urban	V4	Europe	United_Kingdom	Na	58	illumina_miseq	Donald_2018
ERR1842312	Urban	V4	Europe	United_Kingdom	Na	40	illumina_miseq	Donald_2018
ERR1842397	Urban	V4	Europe	United_Kingdom	Na	62	illumina_miseq	Donald_2018
ERR1842551	Urban	V4	Europe	United_Kingdom	Na	49	illumina_miseq	Donald_2018
ERR1843718	Urban	V4	Europe	United_Kingdom	Na	41	illumina_miseq	Donald_2018
ERR1843822	Urban	V4	Europe	United_Kingdom	Na	39	illumina_miseq	Donald_2018
ERR1843838	Urban	V4	Europe	United_Kingdom	Na	37	illumina_miseq	Donald_2018
ERR1844650	Urban	V4	Europe	United_Kingdom	Na	31	illumina_miseq	Donald_2018
ERR1845766	Urban	V4	Australia	Australia	Na	45	illumina_miseq	Donald_2018
ERR1846053	Urban	V4	Europe	United_Kingdom	Na	60	illumina_miseq	Donald_2018
ERR2091905	Urban	V4	Europe	United_Kingdom	Na	34	illumina_miseq	Donald_2018
ERR2092020	Urban	V4	Europe	United_Kingdom	Na	65	illumina_miseq	Donald_2018
ERR2319250	Urban	V4	Australia	Australia	Na	39	illumina_miseq	Donald_2018
M11	Urban	V4	North_America	Canada	Male	40	illumina_miseq	Girard_2017
M12	Urban	V4	North_America	Canada	Male	30	illumina_miseq	Girard_2017
M13	Urban	V4	North_America	Canada	Male	36	illumina_miseq	Girard_2017
M15	Urban	V4	North_America	Canada	Male	23	illumina_miseq	Girard_2017
M16	Urban	V4	North_America	Canada	Female	39	illumina_miseq	Girard_2017
M17	Urban	V4	North_America	Canada	Male	47	illumina_miseq	Girard_2017
M3	Urban	V4	North_America	Canada	Female	67	illumina_miseq	Girard_2017
M4	Urban	V4	North_America	Canada	Male	31	illumina_miseq	Girard_2017
M5	Urban	V4	North_America	Canada	Male	24	illumina_miseq	Girard_2017
M6	Urban	V4	North_America	Canada	Female	66	illumina_miseq	Girard_2017
M8	Urban	V4	North_America	Canada	Female	58	illumina_miseq	Girard_2017
M9	Urban	V4	North_America	Canada	Female	61	illumina_miseq	Girard_2017
SRR5850238	Hunter-gatherers	V1-V2	Africa	Tanzania	Male	19	illumina_miseq	Hansen_2019
SRR5850244	Hunter-gatherers	V1-V2	Africa	Tanzania	Male	60	illumina_miseq	Hansen_2019
SRR5850245	Hunter-gatherers	V1-V2	Africa	Tanzania	Female	35	illumina_miseq	Hansen_2019
SRR5850258	Pastoralist	V1-V2	Africa	Tanzania	Male	29	illumina_miseq	Hansen_2019
SRR5850259	Pastoralist	V1-V2	Africa	Tanzania	Female	40	illumina_miseq	Hansen_2019
SRR5850261	Pastoralist	V1-V2	Africa	Tanzania	Male	29	illumina_miseq	Hansen_2019
SRR5850262	Pastoralist	V1-V2	Africa	Tanzania	Male	32	illumina_miseq	Hansen_2019
SRR5850264	Hunter-gatherers	V1-V2	Africa	Tanzania	Male	55	illumina_miseq	Hansen_2019
SRR5850266	Hunter-gatherers	V1-V2	Africa	Tanzania	Male	56	illumina_miseq	Hansen_2019
SRR5850282	Pastoralist	V1-V2	Africa	Tanzania	Female	47	illumina_miseq	Hansen_2019
SRR5850283	Pastoralist	V1-V2	Africa	Tanzania	Female	25	illumina_miseq	Hansen_2019
SRR5850284	Pastoralist	V1-V2	Africa	Tanzania	Male	24	illumina_miseq	Hansen_2019
SRR5850285	Pastoralist	V1-V2	Africa	Tanzania	Male	27	illumina_miseq	Hansen_2019
SRR5850286	Pastoralist	V1-V2	Africa	Tanzania	Female	48	illumina_miseq	Hansen_2019
SRR5850291	Hunter-gatherers	V1-V2	Africa	Tanzania	Male	30	illumina_miseq	Hansen_2019
SRR5850297	Hunter-gatherers	V1-V2	Africa	Tanzania	Male	40	illumina_miseq	Hansen_2019
SRR5850298	Hunter-gatherers	V1-V2	Africa	Tanzania	Female	36	illumina_miseq	Hansen_2019
SRR5850299	Hunter-gatherers	V1-V2	Africa	Tanzania	Female	30	illumina_miseq	Hansen_2019
SRR5850300	Hunter-gatherers	V1-V2	Africa	Tanzania	Female	22	illumina_miseq	Hansen_2019
SRR5850301	Hunter-gatherers	V1-V2	Africa	Tanzania	Female	22	illumina_miseq	Hansen_2019
SRR5850302	Hunter-gatherers	V1-V2	Africa	Tanzania	Female	22	illumina_miseq	Hansen_2019
SRR5850303	Hunter-gatherers	V1-V2	Africa	Tanzania	Male	22	illumina_miseq	Hansen_2019
SRR5850304	Hunter-gatherers	V1-V2	Africa	Tanzania	Female	40	illumina_miseq	Hansen_2019
SRR5850305	Hunter-gatherers	V1-V2	Africa	Tanzania	Male	24	illumina_miseq	Hansen_2019
ERR2835658	Hunter-gatherers	V4	Asia	Nepal	Male	40-50	illumina_miseq	Jha_2018
ERR2835659	Hunter-gatherers	V4	Asia	Nepal	Male	Above_50	illumina_miseq	Jha_2018
ERR2835660	Hunter-gatherers	V4	Asia	Nepal	Male	30-40	illumina_miseq	Jha_2018
ERR2835661	Hunter-gatherers	V4	Asia	Nepal	Male	40-50	illumina_miseq	Jha_2018
ERR2835662	Hunter-gatherers	V4	Asia	Nepal	Male	18-30	illumina_miseq	Jha_2018
ERR2835663	Hunter-gatherers	V4	Asia	Nepal	Male	30-40	illumina_miseq	Jha_2018
ERR2835664	Hunter-gatherers	V4	Asia	Nepal	Male	30-40	illumina_miseq	Jha_2018
ERR2835665	Hunter-gatherers	V4	Asia	Nepal	Male	18-30	illumina_miseq	Jha_2018
ERR2835666	Hunter-gatherers	V4	Asia	Nepal	Female	30-40	illumina_miseq	Jha_2018
ERR2835667	Hunter-gatherers	V4	Asia	Nepal	Female	18-30	illumina_miseq	Jha_2018
ERR2835668	Hunter-gatherers	V4	Asia	Nepal	Female	18-30	illumina_miseq	Jha_2018
ERR2835669	Hunter-gatherers	V4	Asia	Nepal	Female	40-50	illumina_miseq	Jha_2018
ERR2835670	Hunter-gatherers	V4	Asia	Nepal	Female	18-30	illumina_miseq	Jha_2018
ERR2835671	Hunter-gatherers	V4	Asia	Nepal	Female	30-40	illumina_miseq	Jha_2018
ERR2835697	Agriculturist	V4	Asia	Nepal	Male	40-50	illumina_miseq	Jha_2018
ERR2835698	Agriculturist	V4	Asia	Nepal	Male	30-40	illumina_miseq	Jha_2018
ERR2835699	Agriculturist	V4	Asia	Nepal	Male	Above_50	illumina_miseq	Jha_2018
ERR2835700	Agriculturist	V4	Asia	Nepal	Female	18-30	illumina_miseq	Jha_2018
ERR2835701	Agriculturist	V4	Asia	Nepal	Female	30-40	illumina_miseq	Jha_2018
ERR2835702	Agriculturist	V4	Asia	Nepal	Female	30-40	illumina_miseq	Jha_2018
ERR2835703	Agriculturist	V4	Asia	Nepal	Female	30-40	illumina_miseq	Jha_2018
ERR2835704	Agriculturist	V4	Asia	Nepal	Female	30-40	illumina_miseq	Jha_2018
ERR2835705	Agriculturist	V4	Asia	Nepal	Male	18-30	illumina_miseq	Jha_2018
ERR2835706	Agriculturist	V4	Asia	Nepal	Male	40-50	illumina_miseq	Jha_2018
ERR2835707	Agriculturist	V4	Asia	Nepal	Male	18-30	illumina_miseq	Jha_2018
ERR2835708	Agriculturist	V4	Asia	Nepal	Male	NA	illumina_miseq	Jha_2018
ERR2835709	Agriculturist	V4	Asia	Nepal	Female	Above_50	illumina_miseq	Jha_2018
ERR2835710	Agriculturist	V4	Asia	Nepal	Female	30-40	illumina_miseq	Jha_2018
ERR2835711	Agriculturist	V4	Asia	Nepal	Female	18-30	illumina_miseq	Jha_2018
ERR2835712	Agriculturist	V4	Asia	Nepal	Female	18-30	illumina_miseq	Jha_2018
ERR2835713	Agriculturist	V4	Asia	Nepal	Female	Above_50	illumina_miseq	Jha_2018
ERR2835714	Agriculturist	V4	Asia	Nepal	Female	18-30	illumina_miseq	Jha_2018
ERR2835715	Agriculturist	V4	Asia	Nepal	Female	30-40	illumina_miseq	Jha_2018
ERR2835716	Agriculturist	V4	Asia	Nepal	Male	40-50	illumina_miseq	Jha_2018
ERR2835717	Agriculturist	V4	Asia	Nepal	Male	Above_50	illumina_miseq	Jha_2018
ERR2835718	Agriculturist	V4	Asia	Nepal	Male	40-50	illumina_miseq	Jha_2018
ERR2835719	Agriculturist	V4	Asia	Nepal	Male	Above_50	illumina_miseq	Jha_2018
ERR2835720	Agriculturist	V4	Asia	Nepal	Male	30-40	illumina_miseq	Jha_2018
ERR2835721	Agriculturist	V4	Asia	Nepal	Male	Above_50	illumina_miseq	Jha_2018
ERR2835722	Agriculturist	V4	Asia	Nepal	Male	Above_50	illumina_miseq	Jha_2018
ERR2835723	Agriculturist	V4	Asia	Nepal	Female	30-40	illumina_miseq	Jha_2018
ERR2835724	Agriculturist	V4	Asia	Nepal	Female	30-40	illumina_miseq	Jha_2018
ERR2835725	Agriculturist	V4	Asia	Nepal	Female	40-50	illumina_miseq	Jha_2018
ERR2835726	Agriculturist	V4	Asia	Nepal	Female	40-50	illumina_miseq	Jha_2018
ERR2835727	Agriculturist	V4	Asia	Nepal	Female	40-50	illumina_miseq	Jha_2018
ERR2835728	Agriculturist	V4	Asia	Nepal	Female	Above_50	illumina_miseq	Jha_2018
ERR2835729	Agriculturist	V4	Asia	Nepal	Female	40-50	illumina_miseq	Jha_2018
ERR2835730	Agriculturist	V4	Asia	Nepal	Female	30-40	illumina_miseq	Jha_2018
ERR2835731	Agriculturist	V4	Asia	Nepal	Female	18-30	illumina_miseq	Jha_2018
ERR2835732	Agriculturist	V4	Asia	Nepal	Female	30-40	illumina_miseq	Jha_2018
ERR2835733	Agriculturist	V4	Asia	Nepal	Female	30-40	illumina_miseq	Jha_2018
ERR2835734	Agriculturist	V4	Asia	Nepal	Female	18-30	illumina_miseq	Jha_2018
ERR2835735	Agriculturist	V4	Asia	Nepal	Female	40-50	illumina_miseq	Jha_2018
SRR9292659	Agropastoralist	V4	Africa	Cameroon	Female	20	illumina_miseq	Rubel_2020
SRR9292661	Agropastoralist	V4	Africa	Cameroon	Female	29	illumina_miseq	Rubel_2020
SRR9292664	Agropastoralist	V4	Africa	Cameroon	Male	20	illumina_miseq	Rubel_2020
SRR9292688	Agropastoralist	V4	Africa	Cameroon	Female	59	illumina_miseq	Rubel_2020
SRR9292690	Agropastoralist	V4	Africa	Cameroon	Female	42	illumina_miseq	Rubel_2020
SRR9292692	Agropastoralist	V4	Africa	Cameroon	Female	50	illumina_miseq	Rubel_2020
SRR9292697	Agropastoralist	V4	Africa	Cameroon	Male	18	illumina_miseq	Rubel_2020
SRR9292709	Agropastoralist	V4	Africa	Cameroon	Female	52	illumina_miseq	Rubel_2020
SRR9292725	Pastoralist	V4	Africa	Cameroon	Male	56	illumina_miseq	Rubel_2020
SRR9292750	Hunter-gatherers	V4	Africa	Cameroon	Female	20	illumina_miseq	Rubel_2020
SRR9292754	Pastoralist	V4	Africa	Cameroon	Female	38	illumina_miseq	Rubel_2020
SRR9292803	Agropastoralist	V4	Africa	Cameroon	Female	65	illumina_miseq	Rubel_2020
SRR9292814	Pastoralist	V4	Africa	Cameroon	Female	40	illumina_miseq	Rubel_2020
SRR9292835	Pastoralist	V4	Africa	Cameroon	Male	63	illumina_miseq	Rubel_2020
SRR9292836	Pastoralist	V4	Africa	Cameroon	Male	57	illumina_miseq	Rubel_2020
SRR9292852	Agropastoralist	V4	Africa	Cameroon	Male	54	illumina_miseq	Rubel_2020
SRR9292862	Agropastoralist	V4	Africa	Cameroon	Female	32	illumina_miseq	Rubel_2020
SRR9292871	Pastoralist	V4	Africa	Cameroon	Male	55	illumina_miseq	Rubel_2020
SRR9292929	Agropastoralist	V4	Africa	Cameroon	Male	35	illumina_miseq	Rubel_2020
SRR9292937	Agropastoralist	V4	Africa	Cameroon	Female	19	illumina_miseq	Rubel_2020
SRR9292938	Agropastoralist	V4	Africa	Cameroon	Female	19	illumina_miseq	Rubel_2020
SRR9292941	Agropastoralist	V4	Africa	Cameroon	Female	60	illumina_miseq	Rubel_2020
SRR9292950	Agropastoralist	V4	Africa	Cameroon	Female	25	illumina_miseq	Rubel_2020
SRR9292956	Agropastoralist	V4	Africa	Cameroon	Female	49	illumina_miseq	Rubel_2020
SRR9292967	Pastoralist	V4	Africa	Cameroon	Male	35	illumina_miseq	Rubel_2020
SRR9292973	Hunter-gatherers	V4	Africa	Cameroon	Female	38	illumina_miseq	Rubel_2020
SRR9292980	Pastoralist	V4	Africa	Cameroon	Female	64	illumina_miseq	Rubel_2020
SRR9292997	Hunter-gatherers	V4	Africa	Cameroon	Male	36	illumina_miseq	Rubel_2020
SRR9293008	Agropastoralist	V4	Africa	Cameroon	Female	65	illumina_miseq	Rubel_2020
SRR9293010	Agropastoralist	V4	Africa	Cameroon	Female	45	illumina_miseq	Rubel_2020
SRR9293023	Pastoralist	V4	Africa	Cameroon	Male	51	illumina_miseq	Rubel_2020
SRR9293024	Pastoralist	V4	Africa	Cameroon	Female	33	illumina_miseq	Rubel_2020
SRR9293028	Agropastoralist	V4	Africa	Cameroon	Male	53	illumina_miseq	Rubel_2020
SRR9293032	Agropastoralist	V4	Africa	Cameroon	Male	45	illumina_miseq	Rubel_2020
SRR9293036	Agropastoralist	V4	Africa	Cameroon	Female	65	illumina_miseq	Rubel_2020
SRR9293037	Agropastoralist	V4	Africa	Cameroon	Male	47	illumina_miseq	Rubel_2020
SRR9293040	Agropastoralist	V4	Africa	Cameroon	Male	28	illumina_miseq	Rubel_2020
SRR9293042	Pastoralist	V4	Africa	Cameroon	Male	40	illumina_miseq	Rubel_2020
SRR9293047	Pastoralist	V4	Africa	Cameroon	Female	48	illumina_miseq	Rubel_2020
SRR9293054	Pastoralist	V4	Africa	Cameroon	Female	52	illumina_miseq	Rubel_2020
SRR9293091	Agropastoralist	V4	Africa	Cameroon	Female	55	illumina_miseq	Rubel_2020
SRR9293092	Agropastoralist	V4	Africa	Cameroon	Male	48	illumina_miseq	Rubel_2020
SRR9293095	Agropastoralist	V4	Africa	Cameroon	Male	57	illumina_miseq	Rubel_2020
SRR9293097	Agropastoralist	V4	Africa	Cameroon	Male	35	illumina_miseq	Rubel_2020
SRR9293113	Pastoralist	V4	Africa	Cameroon	Female	40	illumina_miseq	Rubel_2020
SRR9293144	Agropastoralist	V4	Africa	Cameroon	Male	58	illumina_miseq	Rubel_2020
SRR9293150	Hunter-gatherers	V4	Africa	Cameroon	Female	51	illumina_miseq	Rubel_2020
SRR9293155	Pastoralist	V4	Africa	Cameroon	Female	40	illumina_miseq	Rubel_2020
SRR9293161	Pastoralist	V4	Africa	Cameroon	Female	30	illumina_miseq	Rubel_2020
SRR9293162	Pastoralist	V4	Africa	Cameroon	Female	35	illumina_miseq	Rubel_2020
SRR9293171	Agropastoralist	V4	Africa	Cameroon	Female	44	illumina_miseq	Rubel_2020
SRR9293191	Agropastoralist	V4	Africa	Cameroon	Female	21	illumina_miseq	Rubel_2020
SRR9293195	Agropastoralist	V4	Africa	Cameroon	Male	41	illumina_miseq	Rubel_2020
SRR9293199	Agropastoralist	V4	Africa	Cameroon	Female	56	illumina_miseq	Rubel_2020
SRR9293210	Pastoralist	V4	Africa	Cameroon	Female	56	illumina_miseq	Rubel_2020
SRR9293216	Pastoralist	V4	Africa	Cameroon	Female	34	illumina_miseq	Rubel_2020
SRR9293245	Agropastoralist	V4	Africa	Cameroon	Female	54	illumina_miseq	Rubel_2020
SRR9293258	Agropastoralist	V4	Africa	Cameroon	Female	40	illumina_miseq	Rubel_2020
SRR9293274	Pastoralist	V4	Africa	Cameroon	Male	44	illumina_miseq	Rubel_2020
SRR9293285	Pastoralist	V4	Africa	Cameroon	Male	30	illumina_miseq	Rubel_2020
SRR9293286	Pastoralist	V4	Africa	Cameroon	Male	34	illumina_miseq	Rubel_2020
SRR9293293	Pastoralist	V4	Africa	Cameroon	Male	46	illumina_miseq	Rubel_2020
SRR9293294	Pastoralist	V4	Africa	Cameroon	Male	20	illumina_miseq	Rubel_2020
SRR9293300	Agropastoralist	V4	Africa	Cameroon	Male	63	illumina_miseq	Rubel_2020
SRR9293319	Pastoralist	V4	Africa	Cameroon	Female	45	illumina_miseq	Rubel_2020
SRR9293322	Pastoralist	V4	Africa	Cameroon	Female	30	illumina_miseq	Rubel_2020
SRR9293361	Agropastoralist	V4	Africa	Cameroon	Male	60	illumina_miseq	Rubel_2020
SRR9293390	Agropastoralist	V4	Africa	Cameroon	Female	18	illumina_miseq	Rubel_2020
SRR9293392	Agropastoralist	V4	Africa	Cameroon	Male	55	illumina_miseq	Rubel_2020
SRR9293394	Agropastoralist	V4	Africa	Cameroon	Male	23	illumina_miseq	Rubel_2020
SRR9293396	Agropastoralist	V4	Africa	Cameroon	Female	60	illumina_miseq	Rubel_2020
SRR9293407	Pastoralist	V4	Africa	Cameroon	Female	45	illumina_miseq	Rubel_2020
SRR9293409	Pastoralist	V4	Africa	Cameroon	Female	48	illumina_miseq	Rubel_2020
SRR9293410	Pastoralist	V4	Africa	Cameroon	Female	57	illumina_miseq	Rubel_2020
SRR9293440	Pastoralist	V4	Africa	Cameroon	Female	22	illumina_miseq	Rubel_2020
SRR9293448	Agropastoralist	V4	Africa	Cameroon	Female	53	illumina_miseq	Rubel_2020
SRR9293457	Hunter-gatherers	V4	Africa	Cameroon	Female	23	illumina_miseq	Rubel_2020
ERR2730837	Agriculturist	V4	South_America	Venezuela	Male	31	illumina_miseq	Ruggles_2018
ERR2730852	Agriculturist	V4	South_America	Venezuela	Female	23	illumina_miseq	Ruggles_2018
ERR2730869	Agriculturist	V4	South_America	Venezuela	Male	29	illumina_miseq	Ruggles_2018
ERR2730881	Agriculturist	V4	South_America	Venezuela	Female	43	illumina_miseq	Ruggles_2018
ERR2730901	Agriculturist	V4	South_America	Venezuela	Male	23	illumina_miseq	Ruggles_2018
ERR2730904	Agriculturist	V4	South_America	Venezuela	Female	26	illumina_miseq	Ruggles_2018
ERR2730910	Agriculturist	V4	South_America	Venezuela	Male	20	illumina_miseq	Ruggles_2018
ERR2730913	Agriculturist	V4	South_America	Venezuela	Female	31	illumina_miseq	Ruggles_2018
ERR2730924	Agriculturist	V4	South_America	Venezuela	Female	27	illumina_miseq	Ruggles_2018
ERR2730930	Agriculturist	V4	South_America	Venezuela	Female	27	illumina_miseq	Ruggles_2018
ERR2730936	Agriculturist	V4	South_America	Venezuela	Male	28	illumina_miseq	Ruggles_2018
ERR2730938	Agriculturist	V4	South_America	Venezuela	Female	44	illumina_miseq	Ruggles_2018
ERR2730944	Agriculturist	V4	South_America	Venezuela	Female	31	illumina_miseq	Ruggles_2018
ERR2730961	Agriculturist	V4	South_America	Venezuela	Female	27	illumina_miseq	Ruggles_2018
ERR2730987	Agriculturist	V4	South_America	Venezuela	Male	55	illumina_miseq	Ruggles_2018
ERR2730990	Agriculturist	V4	South_America	Venezuela	Female	53	illumina_miseq	Ruggles_2018
ERR2730994	Agriculturist	V4	South_America	Venezuela	Male	18	illumina_miseq	Ruggles_2018
ERR2730996	Agriculturist	V4	South_America	Venezuela	Female	22	illumina_miseq	Ruggles_2018
ERR2731025	Agriculturist	V4	South_America	Venezuela	Male	30	illumina_miseq	Ruggles_2018
ERR2731029	Agriculturist	V4	South_America	Venezuela	Female	23	illumina_miseq	Ruggles_2018
ERR2731054	Agriculturist	V4	South_America	Venezuela	Female	37	illumina_miseq	Ruggles_2018
ERR2674099	Hunter-gatherers	V4	Africa	Tanzania	Male	55	illumina_hiseq	Smits_2018
ERR2674100	Hunter-gatherers	V4	Africa	Tanzania	Male	48	illumina_hiseq	Smits_2018
ERR2674101	Hunter-gatherers	V4	Africa	Tanzania	Male	55	illumina_hiseq	Smits_2018
ERR2674102	Hunter-gatherers	V4	Africa	Tanzania	Female	45	illumina_hiseq	Smits_2018
ERR2674103	Hunter-gatherers	V4	Africa	Tanzania	Female	32	illumina_hiseq	Smits_2018
ERR2674107	Hunter-gatherers	V4	Africa	Tanzania	Male	36	illumina_hiseq	Smits_2018
ERR2674108	Hunter-gatherers	V4	Africa	Tanzania	Male	55	illumina_hiseq	Smits_2018
ERR2674111	Hunter-gatherers	V4	Africa	Tanzania	Male	41	illumina_hiseq	Smits_2018
ERR2674113	Hunter-gatherers	V4	Africa	Tanzania	Female	36	illumina_hiseq	Smits_2018
ERR2674115	Hunter-gatherers	V4	Africa	Tanzania	Female	35	illumina_hiseq	Smits_2018
ERR2674119	Hunter-gatherers	V4	Africa	Tanzania	Female	35	illumina_hiseq	Smits_2018
ERR2674126	Hunter-gatherers	V4	Africa	Tanzania	Male	30	illumina_hiseq	Smits_2018
ERR2674128	Hunter-gatherers	V4	Africa	Tanzania	Female	30	illumina_hiseq	Smits_2018
ERR2674132	Hunter-gatherers	V4	Africa	Tanzania	Female	26	illumina_hiseq	Smits_2018
ERR2674134	Hunter-gatherers	V4	Africa	Tanzania	Female	21	illumina_hiseq	Smits_2018
ERR2674136	Hunter-gatherers	V4	Africa	Tanzania	Female	38	illumina_hiseq	Smits_2018
ERR2674138	Hunter-gatherers	V4	Africa	Tanzania	Male	38	illumina_hiseq	Smits_2018
ERR2674140	Hunter-gatherers	V4	Africa	Tanzania	Female	24	illumina_hiseq	Smits_2018
ERR2674142	Hunter-gatherers	V4	Africa	Tanzania	Female	25	illumina_hiseq	Smits_2018
ERR2674144	Hunter-gatherers	V4	Africa	Tanzania	Male	25	illumina_hiseq	Smits_2018
ERR2674146	Hunter-gatherers	V4	Africa	Tanzania	Male	20	illumina_hiseq	Smits_2018
ERR2674148	Hunter-gatherers	V4	Africa	Tanzania	Male	32	illumina_hiseq	Smits_2018
ERR2674150	Hunter-gatherers	V4	Africa	Tanzania	Female	30	illumina_hiseq	Smits_2018
ERR2674152	Hunter-gatherers	V4	Africa	Tanzania	Female	55	illumina_hiseq	Smits_2018
ERR2674154	Hunter-gatherers	V4	Africa	Tanzania	Female	31	illumina_hiseq	Smits_2018
ERR2674158	Hunter-gatherers	V4	Africa	Tanzania	Female	36	illumina_hiseq	Smits_2018
ERR2674170	Hunter-gatherers	V4	Africa	Tanzania	Female	21	illumina_hiseq	Smits_2018
ERR2674178	Hunter-gatherers	V4	Africa	Tanzania	Female	35	illumina_hiseq	Smits_2018
ERR2674182	Hunter-gatherers	V4	Africa	Tanzania	Female	37	illumina_hiseq	Smits_2018
ERR2674184	Hunter-gatherers	V4	Africa	Tanzania	Female	39	illumina_hiseq	Smits_2018
ERR2674186	Hunter-gatherers	V4	Africa	Tanzania	Female	50	illumina_hiseq	Smits_2018
ERR2674192	Hunter-gatherers	V4	Africa	Tanzania	Female	45	illumina_hiseq	Smits_2018
ERR2674200	Hunter-gatherers	V4	Africa	Tanzania	Female	45	illumina_hiseq	Smits_2018
ERR2674208	Hunter-gatherers	V4	Africa	Tanzania	Female	25	illumina_hiseq	Smits_2018
ERR2674226	Hunter-gatherers	V4	Africa	Tanzania	Female	18	illumina_hiseq	Smits_2018
ERR2674291	Hunter-gatherers	V4	Africa	Tanzania	Male	47	illumina_hiseq	Smits_2018
ERR2674322	Hunter-gatherers	V4	Africa	Tanzania	Male	59	illumina_hiseq	Smits_2018
ERR2674323	Hunter-gatherers	V4	Africa	Tanzania	Female	49	illumina_hiseq	Smits_2018
ERR2674324	Hunter-gatherers	V4	Africa	Tanzania	Female	29	illumina_hiseq	Smits_2018
ERR2674327	Hunter-gatherers	V4	Africa	Tanzania	Female	55	illumina_hiseq	Smits_2018
ERR2674328	Hunter-gatherers	V4	Africa	Tanzania	Male	45	illumina_hiseq	Smits_2018
ERR2674329	Hunter-gatherers	V4	Africa	Tanzania	Male	40	illumina_hiseq	Smits_2018
ERR2674330	Hunter-gatherers	V4	Africa	Tanzania	Male	39	illumina_hiseq	Smits_2018
ERR2674331	Hunter-gatherers	V4	Africa	Tanzania	Male	42	illumina_hiseq	Smits_2018
ERR2674332	Hunter-gatherers	V4	Africa	Tanzania	Male	45	illumina_hiseq	Smits_2018
ERR2674334	Hunter-gatherers	V4	Africa	Tanzania	Male	55	illumina_hiseq	Smits_2018
ERR2674335	Hunter-gatherers	V4	Africa	Tanzania	Male	19	illumina_hiseq	Smits_2018
ERR2674337	Hunter-gatherers	V4	Africa	Tanzania	Male	59	illumina_hiseq	Smits_2018
ERR2674339	Hunter-gatherers	V4	Africa	Tanzania	Female	60	illumina_hiseq	Smits_2018
ERR2674343	Hunter-gatherers	V4	Africa	Tanzania	Female	55	illumina_hiseq	Smits_2018
ERR2674344	Hunter-gatherers	V4	Africa	Tanzania	Female	24	illumina_hiseq	Smits_2018
ERR2674352	Hunter-gatherers	V4	Africa	Tanzania	Male	29	illumina_hiseq	Smits_2018
ERR2674370	Hunter-gatherers	V4	Africa	Tanzania	Female	50	illumina_hiseq	Smits_2018
ERR2674372	Hunter-gatherers	V4	Africa	Tanzania	Male	53	illumina_hiseq	Smits_2018
ERR2674374	Hunter-gatherers	V4	Africa	Tanzania	Male	39	illumina_hiseq	Smits_2018
ERR2674376	Hunter-gatherers	V4	Africa	Tanzania	Male	26	illumina_hiseq	Smits_2018
ERR2674378	Hunter-gatherers	V4	Africa	Tanzania	Male	20	illumina_hiseq	Smits_2018
ERR2674382	Hunter-gatherers	V4	Africa	Tanzania	Male	29	illumina_hiseq	Smits_2018
ERR2674384	Hunter-gatherers	V4	Africa	Tanzania	Male	22	illumina_hiseq	Smits_2018
ERR2674386	Hunter-gatherers	V4	Africa	Tanzania	Male	19	illumina_hiseq	Smits_2018
ERR2674388	Hunter-gatherers	V4	Africa	Tanzania	Male	19	illumina_hiseq	Smits_2018
ERR2674423	Hunter-gatherers	V4	Africa	Tanzania	Male	25	illumina_hiseq	Smits_2018
ERR2674426	Hunter-gatherers	V4	Africa	Tanzania	Female	28	illumina_hiseq	Smits_2018
ERR2674427	Hunter-gatherers	V4	Africa	Tanzania	Female	24	illumina_hiseq	Smits_2018
ERR2674442	Hunter-gatherers	V4	Africa	Tanzania	Male	21	illumina_hiseq	Smits_2018
ERR2674450	Hunter-gatherers	V4	Africa	Tanzania	Male	35	illumina_hiseq	Smits_2018
ERR2674465	Hunter-gatherers	V4	Africa	Tanzania	Male	65	illumina_hiseq	Smits_2018
ERR2674466	Hunter-gatherers	V4	Africa	Tanzania	Male	55	illumina_hiseq	Smits_2018
ERR2674484	Hunter-gatherers	V4	Africa	Tanzania	Female	55	illumina_hiseq	Smits_2018
ERR2674489	Hunter-gatherers	V4	Africa	Tanzania	Male	49	illumina_hiseq	Smits_2018
ERR2674497	Hunter-gatherers	V4	Africa	Tanzania	Male	29	illumina_hiseq	Smits_2018
ERR2674521	Hunter-gatherers	V4	Africa	Tanzania	Male	40	illumina_hiseq	Smits_2018
ERR2674522	Hunter-gatherers	V4	Africa	Tanzania	Male	32	illumina_hiseq	Smits_2018
ERR2674525	Hunter-gatherers	V4	Africa	Tanzania	Female	49	illumina_hiseq	Smits_2018
ERR2674526	Hunter-gatherers	V4	Africa	Tanzania	Male	32	illumina_hiseq	Smits_2018
ERR2674530	Hunter-gatherers	V4	Africa	Tanzania	Female	48	illumina_hiseq	Smits_2018
ERR2674534	Hunter-gatherers	V4	Africa	Tanzania	Male	29	illumina_hiseq	Smits_2018
ERR2674539	Hunter-gatherers	V4	Africa	Tanzania	Male	49	illumina_hiseq	Smits_2018
ERR2674543	Hunter-gatherers	V4	Africa	Tanzania	Female	35	illumina_hiseq	Smits_2018
ERR2674547	Hunter-gatherers	V4	Africa	Tanzania	Male	29	illumina_hiseq	Smits_2018
ERR2674549	Hunter-gatherers	V4	Africa	Tanzania	Male	55	illumina_hiseq	Smits_2018
ERR2674617	Hunter-gatherers	V4	Africa	Tanzania	Female	28	illumina_hiseq	Smits_2018
ERR2674618	Hunter-gatherers	V4	Africa	Tanzania	Female	18	illumina_hiseq	Smits_2018
ERR2674619	Hunter-gatherers	V4	Africa	Tanzania	Female	52	illumina_hiseq	Smits_2018
ERR2674620	Hunter-gatherers	V4	Africa	Tanzania	Male	19	illumina_hiseq	Smits_2018
ERR2674621	Hunter-gatherers	V4	Africa	Tanzania	Male	21	illumina_hiseq	Smits_2018
ERR2674622	Hunter-gatherers	V4	Africa	Tanzania	Male	30	illumina_hiseq	Smits_2018
ERR2674623	Hunter-gatherers	V4	Africa	Tanzania	Male	55	illumina_hiseq	Smits_2018
ERR2674624	Hunter-gatherers	V4	Africa	Tanzania	Female	20	illumina_hiseq	Smits_2018
ERR2674627	Hunter-gatherers	V4	Africa	Tanzania	Male	20	illumina_hiseq	Smits_2018
ERR2674628	Hunter-gatherers	V4	Africa	Tanzania	Male	30	illumina_hiseq	Smits_2018
ERR2674629	Hunter-gatherers	V4	Africa	Tanzania	Male	19	illumina_hiseq	Smits_2018
ERR2674630	Hunter-gatherers	V4	Africa	Tanzania	Male	45	illumina_hiseq	Smits_2018
ERR2674631	Hunter-gatherers	V4	Africa	Tanzania	Male	60	illumina_hiseq	Smits_2018
ERR2674632	Hunter-gatherers	V4	Africa	Tanzania	Female	57	illumina_hiseq	Smits_2018
ERR2674633	Hunter-gatherers	V4	Africa	Tanzania	Female	28	illumina_hiseq	Smits_2018
ERR2674636	Hunter-gatherers	V4	Africa	Tanzania	Female	45	illumina_hiseq	Smits_2018
ERR2674638	Hunter-gatherers	V4	Africa	Tanzania	Male	60	illumina_hiseq	Smits_2018
ERR2674639	Hunter-gatherers	V4	Africa	Tanzania	Female	39	illumina_hiseq	Smits_2018
ERR2674658	Hunter-gatherers	V4	Africa	Tanzania	Female	47	illumina_hiseq	Smits_2018
ERR2674659	Hunter-gatherers	V4	Africa	Tanzania	Female	50	illumina_hiseq	Smits_2018
ERR2674660	Hunter-gatherers	V4	Africa	Tanzania	Female	46	illumina_hiseq	Smits_2018
ERR2674669	Hunter-gatherers	V4	Africa	Tanzania	Male	35	illumina_hiseq	Smits_2018
ERR2674671	Hunter-gatherers	V4	Africa	Tanzania	Female	60	illumina_hiseq	Smits_2018
ERR2674672	Hunter-gatherers	V4	Africa	Tanzania	Female	22	illumina_hiseq	Smits_2018
ERR2674673	Hunter-gatherers	V4	Africa	Tanzania	Female	37	illumina_hiseq	Smits_2018
ERR2674674	Hunter-gatherers	V4	Africa	Tanzania	Female	30	illumina_hiseq	Smits_2018
ERR2674676	Hunter-gatherers	V4	Africa	Tanzania	Female	19	illumina_hiseq	Smits_2018
ERR2674679	Hunter-gatherers	V4	Africa	Tanzania	Female	45	illumina_hiseq	Smits_2018
ERR2674687	Hunter-gatherers	V4	Africa	Tanzania	Female	28	illumina_hiseq	Smits_2018
ERR2674688	Hunter-gatherers	V4	Africa	Tanzania	Female	21	illumina_hiseq	Smits_2018
ERR2674693	Hunter-gatherers	V4	Africa	Tanzania	Male	35	illumina_hiseq	Smits_2018
ERR2674694	Hunter-gatherers	V4	Africa	Tanzania	Male	40	illumina_hiseq	Smits_2018
ERR2674695	Hunter-gatherers	V4	Africa	Tanzania	Male	50	illumina_hiseq	Smits_2018
ERR2674696	Hunter-gatherers	V4	Africa	Tanzania	Male	45	illumina_hiseq	Smits_2018
ERR2674697	Hunter-gatherers	V4	Africa	Tanzania	Male	45	illumina_hiseq	Smits_2018
ERR2674701	Hunter-gatherers	V4	Africa	Tanzania	Female	22	illumina_hiseq	Smits_2018
ERR2674703	Hunter-gatherers	V4	Africa	Tanzania	Female	18	illumina_hiseq	Smits_2018
ERR2674731	Hunter-gatherers	V4	Africa	Tanzania	Female	32	illumina_hiseq	Smits_2018
ERR2674737	Hunter-gatherers	V4	Africa	Tanzania	Male	30	illumina_hiseq	Smits_2018
ERR2674738	Hunter-gatherers	V4	Africa	Tanzania	Male	38	illumina_hiseq	Smits_2018
ERR2674739	Hunter-gatherers	V4	Africa	Tanzania	Female	36	illumina_hiseq	Smits_2018
ERR2674748	Hunter-gatherers	V4	Africa	Tanzania	Male	24	illumina_hiseq	Smits_2018
ERR2674750	Hunter-gatherers	V4	Africa	Tanzania	Female	22	illumina_hiseq	Smits_2018
ERR2674755	Hunter-gatherers	V4	Africa	Tanzania	Female	38	illumina_hiseq	Smits_2018
ERR2674766	Hunter-gatherers	V4	Africa	Tanzania	Male	60	illumina_hiseq	Smits_2018
ERR2674872	Hunter-gatherers	V4	Africa	Tanzania	Female	38	illumina_hiseq	Smits_2018
ERR2674875	Hunter-gatherers	V4	Africa	Tanzania	Male	37	illumina_hiseq	Smits_2018
ERR2674890	Hunter-gatherers	V4	Africa	Tanzania	Male	33	illumina_hiseq	Smits_2018
ERR2674892	Hunter-gatherers	V4	Africa	Tanzania	Female	38	illumina_hiseq	Smits_2018
ERR2674932	Hunter-gatherers	V4	Africa	Tanzania	Male	30	illumina_hiseq	Smits_2018
ERR2674948	Hunter-gatherers	V4	Africa	Tanzania	Female	38	illumina_hiseq	Smits_2018
ERR2674954	Hunter-gatherers	V4	Africa	Tanzania	Male	20	illumina_hiseq	Smits_2018
ERR2674957	Hunter-gatherers	V4	Africa	Tanzania	Male	58	illumina_hiseq	Smits_2018
ERR2674986	Hunter-gatherers	V4	Africa	Tanzania	Female	62	illumina_hiseq	Smits_2018
ERR2674988	Hunter-gatherers	V4	Africa	Tanzania	Male	46	illumina_hiseq	Smits_2018
ERR2674989	Hunter-gatherers	V4	Africa	Tanzania	Female	30	illumina_hiseq	Smits_2018
ERR2674993	Hunter-gatherers	V4	Africa	Tanzania	Male	42	illumina_hiseq	Smits_2018
ERR2674994	Hunter-gatherers	V4	Africa	Tanzania	Female	35	illumina_hiseq	Smits_2018
ERR2674996	Hunter-gatherers	V4	Africa	Tanzania	Female	45	illumina_hiseq	Smits_2018
ERR2674997	Hunter-gatherers	V4	Africa	Tanzania	Female	18	illumina_hiseq	Smits_2018
ERR2674999	Hunter-gatherers	V4	Africa	Tanzania	Female	19	illumina_hiseq	Smits_2018
ERR2675001	Hunter-gatherers	V4	Africa	Tanzania	Female	60	illumina_hiseq	Smits_2018
ERR2675002	Hunter-gatherers	V4	Africa	Tanzania	Male	23	illumina_hiseq	Smits_2018
ERR2675003	Hunter-gatherers	V4	Africa	Tanzania	Female	18	illumina_hiseq	Smits_2018
ERR2675004	Hunter-gatherers	V4	Africa	Tanzania	Male	20	illumina_hiseq	Smits_2018
ERR2675005	Hunter-gatherers	V4	Africa	Tanzania	Male	31	illumina_hiseq	Smits_2018
ERR2675006	Hunter-gatherers	V4	Africa	Tanzania	Male	20	illumina_hiseq	Smits_2018
ERR2675007	Hunter-gatherers	V4	Africa	Tanzania	Male	21	illumina_hiseq	Smits_2018
ERR2675010	Hunter-gatherers	V4	Africa	Tanzania	Female	30	illumina_hiseq	Smits_2018
ERR2675015	Hunter-gatherers	V4	Africa	Tanzania	Male	55	illumina_hiseq	Smits_2018
ERR2675026	Hunter-gatherers	V4	Africa	Tanzania	Female	23	illumina_hiseq	Smits_2018
ERR2675042	Hunter-gatherers	V4	Africa	Tanzania	Female	25	illumina_hiseq	Smits_2018
ERR139014	Urban	V4	North_America	USA	Female	24	illumina_hiseq	Yatsunenko_2012
ERR139015	Urban	V4	North_America	USA	Female	43	illumina_hiseq	Yatsunenko_2012
ERR139016	Urban	V4	North_America	USA	Female	57	illumina_hiseq	Yatsunenko_2012
ERR139021	Urban	V4	North_America	USA	Male	48	illumina_hiseq	Yatsunenko_2012
ERR139024	Urban	V4	North_America	USA	Female	50	illumina_hiseq	Yatsunenko_2012
ERR139025	Urban	V4	North_America	USA	Female	41	illumina_hiseq	Yatsunenko_2012
ERR139028	Urban	V4	North_America	USA	Female	42	illumina_hiseq	Yatsunenko_2012
ERR139029	Urban	V4	North_America	USA	Male	50	illumina_hiseq	Yatsunenko_2012
ERR139030	Urban	V4	North_America	USA	Female	43	illumina_hiseq	Yatsunenko_2012
ERR139033	Urban	V4	North_America	USA	Female	53	illumina_hiseq	Yatsunenko_2012
ERR139034	Agriculturist	V4	South_America	Venezuela	Female	31	illumina_hiseq	Yatsunenko_2012
ERR139043	Urban	V4	North_America	USA	Female	30	illumina_hiseq	Yatsunenko_2012
ERR139044	Urban	V4	North_America	USA	Male	45	illumina_hiseq	Yatsunenko_2012
ERR139053	Agriculturist	V4	South_America	Venezuela	Female	24	illumina_hiseq	Yatsunenko_2012
ERR139058	Urban	V4	North_America	USA	Female	44	illumina_hiseq	Yatsunenko_2012
ERR139065	Urban	V4	North_America	USA	Male	51	illumina_hiseq	Yatsunenko_2012
ERR139066	Agriculturist	V4	South_America	Venezuela	Female	29	illumina_hiseq	Yatsunenko_2012
ERR139067	Urban	V4	North_America	USA	Female	44	illumina_hiseq	Yatsunenko_2012
ERR139072	Agriculturist	V4	South_America	Venezuela	Female	40	illumina_hiseq	Yatsunenko_2012
ERR139073	Urban	V4	North_America	USA	Female	46	illumina_hiseq	Yatsunenko_2012
ERR139076	Urban	V4	North_America	USA	Female	25	illumina_hiseq	Yatsunenko_2012
ERR139081	Urban	V4	North_America	USA	Female	25	illumina_hiseq	Yatsunenko_2012
ERR139082	Agriculturist	V4	Africa	Malawi	Female	24	illumina_hiseq	Yatsunenko_2012
ERR139083	Urban	V4	North_America	USA	Male	50	illumina_hiseq	Yatsunenko_2012
ERR139085	Urban	V4	North_America	USA	Female	44	illumina_hiseq	Yatsunenko_2012
ERR139088	Agriculturist	V4	South_America	Venezuela	Male	39	illumina_hiseq	Yatsunenko_2012
ERR139089	Agriculturist	V4	Africa	Malawi	Female	33	illumina_hiseq	Yatsunenko_2012
ERR139090	Urban	V4	North_America	USA	Female	46	illumina_hiseq	Yatsunenko_2012
ERR139091	Agriculturist	V4	South_America	Venezuela	Female	22	illumina_hiseq	Yatsunenko_2012
ERR139094	Urban	V4	North_America	USA	Female	41	illumina_hiseq	Yatsunenko_2012
ERR139097	Urban	V4	North_America	USA	Female	55	illumina_hiseq	Yatsunenko_2012
ERR139098	Agriculturist	V4	South_America	Venezuela	Female	21	illumina_hiseq	Yatsunenko_2012
ERR139099	Urban	V4	North_America	USA	Female	26	illumina_hiseq	Yatsunenko_2012
ERR139104	Urban	V4	North_America	USA	Female	47	illumina_hiseq	Yatsunenko_2012
ERR139113	Agriculturist	V4	South_America	Venezuela	Male	53	illumina_hiseq	Yatsunenko_2012
ERR139114	Agriculturist	V4	South_America	Venezuela	Female	33	illumina_hiseq	Yatsunenko_2012
ERR139115	Agriculturist	V4	Africa	Malawi	Female	28	illumina_hiseq	Yatsunenko_2012
ERR139124	Agriculturist	V4	South_America	Venezuela	Female	37	illumina_hiseq	Yatsunenko_2012
ERR139152	Agriculturist	V4	South_America	Venezuela	Female	18	illumina_hiseq	Yatsunenko_2012
ERR139157	Agriculturist	V4	Africa	Malawi	Female	24	illumina_hiseq	Yatsunenko_2012
ERR139170	Agriculturist	V4	South_America	Venezuela	Female	56	illumina_hiseq	Yatsunenko_2012
ERR139199	Agriculturist	V4	Africa	Malawi	Female	20	illumina_hiseq	Yatsunenko_2012
ERR139214	Agriculturist	V4	South_America	Venezuela	Female	28	illumina_hiseq	Yatsunenko_2012
ERR139219	Agriculturist	V4	Africa	Malawi	Female	33	illumina_hiseq	Yatsunenko_2012
ERR139229	Agriculturist	V4	Africa	Malawi	Female	32	illumina_hiseq	Yatsunenko_2012
ERR139264	Agriculturist	V4	Africa	Malawi	Female	23	illumina_hiseq	Yatsunenko_2012
ERR139272	Agriculturist	V4	Africa	Malawi	Female	24	illumina_hiseq	Yatsunenko_2012
ERR139277	Agriculturist	V4	South_America	Venezuela	Male	60	illumina_hiseq	Yatsunenko_2012
ERR139281	Agriculturist	V4	South_America	Venezuela	Female	23	illumina_hiseq	Yatsunenko_2012
ERR139297	Agriculturist	V4	South_America	Venezuela	Female	20	illumina_hiseq	Yatsunenko_2012
ERR139298	Agriculturist	V4	Africa	Malawi	Female	44	illumina_hiseq	Yatsunenko_2012
ERR139312	Agriculturist	V4	South_America	Venezuela	Na	45	illumina_hiseq	Yatsunenko_2012
ERR139315	Agriculturist	V4	South_America	Venezuela	Female	38	illumina_hiseq	Yatsunenko_2012
ERR139375	Agriculturist	V4	South_America	Venezuela	Female	38	illumina_hiseq	Yatsunenko_2012
ERR139393	Agriculturist	V4	Africa	Malawi	Female	25	illumina_hiseq	Yatsunenko_2012
ERR139397	Agriculturist	V4	South_America	Venezuela	Female	38	illumina_hiseq	Yatsunenko_2012
ERR139406	Agriculturist	V4	South_America	Venezuela	Na	49	illumina_hiseq	Yatsunenko_2012
ERR139409	Agriculturist	V4	South_America	Venezuela	Female	35	illumina_hiseq	Yatsunenko_2012
ERR139414	Agriculturist	V4	South_America	Venezuela	Female	60	illumina_hiseq	Yatsunenko_2012
ERR139441	Agriculturist	V4	South_America	Venezuela	Female	29	illumina_hiseq	Yatsunenko_2012
ERR139450	Agriculturist	V4	South_America	Venezuela	Female	24	illumina_hiseq	Yatsunenko_2012
ERR139486	Agriculturist	V4	South_America	Venezuela	Female	20	illumina_hiseq	Yatsunenko_2012
ERR139523	Agriculturist	V4	South_America	Venezuela	Female	24	illumina_hiseq	Yatsunenko_2012
ERR139527	Agriculturist	V4	South_America	Venezuela	Female	60	illumina_hiseq	Yatsunenko_2012
SRR4460403	Urban	V3-V4	Europe	Spain	Female	40	illumina_miseq	Bressa_2017
SRR4460404	Urban	V3-V4	Europe	Spain	Female	30	illumina_miseq	Bressa_2017
SRR4460405	Urban	V3-V4	Europe	Spain	Female	31	illumina_miseq	Bressa_2017
SRR4460406	Urban	V3-V4	Europe	Spain	Female	30	illumina_miseq	Bressa_2017
SRR4460407	Urban	V3-V4	Europe	Spain	Female	34	illumina_miseq	Bressa_2017
SRR4460409	Urban	V3-V4	Europe	Spain	Female	30	illumina_miseq	Bressa_2017
SRR4460412	Urban	V3-V4	Europe	Spain	Female	27	illumina_miseq	Bressa_2017
SRR4460415	Urban	V3-V4	Europe	Spain	Female	31	illumina_miseq	Bressa_2017
SRR4460416	Urban	V3-V4	Europe	Spain	Female	42	illumina_miseq	Bressa_2017
SRR4460417	Urban	V3-V4	Europe	Spain	Female	39	illumina_miseq	Bressa_2017
SRR4460418	Urban	V3-V4	Europe	Spain	Female	32	illumina_miseq	Bressa_2017
SRR4460420	Urban	V3-V4	Europe	Spain	Female	24	illumina_miseq	Bressa_2017
SRR4460421	Urban	V3-V4	Europe	Spain	Female	44	illumina_miseq	Bressa_2017
SRR4460422	Urban	V3-V4	Europe	Spain	Female	40	illumina_miseq	Bressa_2017
SRR4460423	Urban	V3-V4	Europe	Spain	Female	37	illumina_miseq	Bressa_2017
SRR4460425	Urban	V3-V4	Europe	Spain	Female	38	illumina_miseq	Bressa_2017
SRR4460426	Urban	V3-V4	Europe	Spain	Female	20	illumina_miseq	Bressa_2017
SRR4460428	Urban	V3-V4	Europe	Spain	Female	19	illumina_miseq	Bressa_2017
SRR4460430	Urban	V3-V4	Europe	Spain	Female	39	illumina_miseq	Bressa_2017
SRR4460431	Urban	V3-V4	Europe	Spain	Female	20	illumina_miseq	Bressa_2017
SRR4460434	Urban	V3-V4	Europe	Spain	Female	40	illumina_miseq	Bressa_2017
SRR4460436	Urban	V3-V4	Europe	Spain	Female	24	illumina_miseq	Bressa_2017
SRR4460437	Urban	V3-V4	Europe	Spain	Female	34	illumina_miseq	Bressa_2017
SRR4460438	Urban	V3-V4	Europe	Spain	Female	20	illumina_miseq	Bressa_2017
SRR4460440	Urban	V3-V4	Europe	Spain	Female	29	illumina_miseq	Bressa_2017
SRR4460441	Urban	V3-V4	Europe	Spain	Female	19	illumina_miseq	Bressa_2017
ERR1709830	Urban	V3-V4	South_America	Chile	Female	33	illumina_miseq	Fujio_vejar_2017
ERR1709831	Urban	V3-V4	South_America	Chile	Female	28	illumina_miseq	Fujio_vejar_2017
ERR1709832	Urban	V3-V4	South_America	Chile	Male	24	illumina_miseq	Fujio_vejar_2017
ERR1709833	Urban	V3-V4	South_America	Chile	Male	28	illumina_miseq	Fujio_vejar_2017
ERR1709834	Urban	V3-V4	South_America	Chile	Male	24	illumina_miseq	Fujio_vejar_2017
ERR1709835	Urban	V3-V4	South_America	Chile	Female	22	illumina_miseq	Fujio_vejar_2017
ERR1709836	Urban	V3-V4	South_America	Chile	Female	28	illumina_miseq	Fujio_vejar_2017
ERR1709837	Urban	V3-V4	South_America	Chile	Male	27	illumina_miseq	Fujio_vejar_2017
ERR1709838	Urban	V3-V4	South_America	Chile	Male	26	illumina_miseq	Fujio_vejar_2017
ERR1709839	Urban	V3-V4	South_America	Chile	Female	20	illumina_miseq	Fujio_vejar_2017
ERR1709840	Urban	V3-V4	South_America	Chile	Male	21	illumina_miseq	Fujio_vejar_2017
ERR1709841	Urban	V3-V4	South_America	Chile	Female	27	illumina_miseq	Fujio_vejar_2017
ERR1709842	Urban	V3-V4	South_America	Chile	Female	22	illumina_miseq	Fujio_vejar_2017
ERR1709843	Urban	V3-V4	South_America	Chile	Female	21	illumina_miseq	Fujio_vejar_2017
ERR1709844	Urban	V3-V4	South_America	Chile	Female	39	illumina_miseq	Fujio_vejar_2017
ERR1709845	Urban	V3-V4	South_America	Chile	Female	28	illumina_miseq	Fujio_vejar_2017
ERR1709846	Urban	V3-V4	South_America	Chile	Male	23	illumina_miseq	Fujio_vejar_2017
ERR1709847	Urban	V3-V4	South_America	Chile	Female	23	illumina_miseq	Fujio_vejar_2017
ERR1709848	Urban	V3-V4	South_America	Chile	Female	19	illumina_miseq	Fujio_vejar_2017
ERR1709849	Urban	V3-V4	South_America	Chile	Female	18	illumina_miseq	Fujio_vejar_2017
ERR1709850	Urban	V3-V4	South_America	Chile	Male	23	illumina_miseq	Fujio_vejar_2017
ERR1709851	Urban	V3-V4	South_America	Chile	Male	20	illumina_miseq	Fujio_vejar_2017
ERR1709852	Urban	V3-V4	South_America	Chile	Female	19	illumina_miseq	Fujio_vejar_2017
ERR1709853	Urban	V3-V4	South_America	Chile	Female	27	illumina_miseq	Fujio_vejar_2017
ERR1709854	Urban	V3-V4	South_America	Chile	Female	26	illumina_miseq	Fujio_vejar_2017
ERR1709855	Urban	V3-V4	South_America	Chile	Female	25	illumina_miseq	Fujio_vejar_2017
ERR1709856	Urban	V3-V4	South_America	Chile	Male	24	illumina_miseq	Fujio_vejar_2017
ERR1709857	Urban	V3-V4	South_America	Chile	Female	28	illumina_miseq	Fujio_vejar_2017
ERR1709858	Urban	V3-V4	South_America	Chile	Female	27	illumina_miseq	Fujio_vejar_2017
ERR1709859	Urban	V3-V4	South_America	Chile	Male	28	illumina_miseq	Fujio_vejar_2017
ERR1709860	Urban	V3-V4	South_America	Chile	Male	31	illumina_miseq	Fujio_vejar_2017
ERR1709861	Urban	V3-V4	South_America	Chile	Female	25	illumina_miseq	Fujio_vejar_2017
ERR1709862	Urban	V3-V4	South_America	Chile	Male	24	illumina_miseq	Fujio_vejar_2017
ERR1709863	Urban	V3-V4	South_America	Chile	Male	31	illumina_miseq	Fujio_vejar_2017
ERR1709864	Urban	V3-V4	South_America	Chile	Male	18	illumina_miseq	Fujio_vejar_2017
ERR1709865	Urban	V3-V4	South_America	Chile	Male	24	illumina_miseq	Fujio_vejar_2017
ERR1709866	Urban	V3-V4	South_America	Chile	Male	26	illumina_miseq	Fujio_vejar_2017
ERR1709867	Urban	V3-V4	South_America	Chile	Male	24	illumina_miseq	Fujio_vejar_2017
ERR1709868	Urban	V3-V4	South_America	Chile	Male	23	illumina_miseq	Fujio_vejar_2017
ERR1709869	Urban	V3-V4	South_America	Chile	Male	26	illumina_miseq	Fujio_vejar_2017
ERR1709870	Urban	V3-V4	South_America	Chile	Male	25	illumina_miseq	Fujio_vejar_2017
ERR2182686	Pastoralist	V4-V5	Asia	China	Na	39	illumina_miseq	Li_2016
ERR2182687	Pastoralist	V4-V5	Asia	China	Na	39	illumina_miseq	Li_2016
ERR2182688	Pastoralist	V4-V5	Asia	China	Na	39	illumina_miseq	Li_2016
ERR2182689	Pastoralist	V4-V5	Asia	China	Na	39	illumina_miseq	Li_2016
ERR2182690	Pastoralist	V4-V5	Asia	China	Na	39	illumina_miseq	Li_2016
ERR2182691	Pastoralist	V4-V5	Asia	China	Na	39	illumina_miseq	Li_2016
ERR2182692	Pastoralist	V4-V5	Asia	China	Na	39	illumina_miseq	Li_2016
ERR2182693	Pastoralist	V4-V5	Asia	China	Na	39	illumina_miseq	Li_2016
SRR7779025	Urban	V3-V4	Europe	Italy	Na	20-41	illumina_miseq	Quagliariello_2019
SRR7779030	Agropastoralist	V3-V4	South_America	Bolivia	Na	20-41	illumina_miseq	Quagliariello_2019
SRR7779035	Urban	V3-V4	Europe	Italy	Na	20-41	illumina_miseq	Quagliariello_2019
SRR7779036	Agropastoralist	V3-V4	South_America	Bolivia	Na	20-41	illumina_miseq	Quagliariello_2019
SRR7779037	Agropastoralist	V3-V4	South_America	Bolivia	Na	20-41	illumina_miseq	Quagliariello_2019
SRR7779038	Agropastoralist	V3-V4	South_America	Bolivia	Na	20-41	illumina_miseq	Quagliariello_2019
SRR7779039	Agropastoralist	V3-V4	South_America	Bolivia	Na	20-41	illumina_miseq	Quagliariello_2019
SRR7779040	Agropastoralist	V3-V4	South_America	Bolivia	Na	20-41	illumina_miseq	Quagliariello_2019
SRR7779041	Agropastoralist	V3-V4	South_America	Bolivia	Na	20-41	illumina_miseq	Quagliariello_2019
SRR7779042	Agropastoralist	V3-V4	South_America	Bolivia	Na	20-41	illumina_miseq	Quagliariello_2019
SRR7779043	Agropastoralist	V3-V4	South_America	Bolivia	Na	20-41	illumina_miseq	Quagliariello_2019
SRR7779044	Agropastoralist	V3-V4	South_America	Bolivia	Na	20-41	illumina_miseq	Quagliariello_2019
SRR7779045	Agropastoralist	V3-V4	South_America	Bolivia	Na	20-41	illumina_miseq	Quagliariello_2019
SRR7779046	Urban	V3-V4	Europe	Italy	Na	20-41	illumina_miseq	Quagliariello_2019
SRR7779047	Urban	V3-V4	Europe	Italy	Na	20-41	illumina_miseq	Quagliariello_2019
SRR7779048	Urban	V3-V4	Europe	Italy	Na	20-41	illumina_miseq	Quagliariello_2019
SRR7779049	Urban	V3-V4	Europe	Italy	Na	20-41	illumina_miseq	Quagliariello_2019
SRR7779050	Urban	V3-V4	Europe	Italy	Na	20-41	illumina_miseq	Quagliariello_2019
SRR7779051	Urban	V3-V4	Europe	Italy	Na	20-41	illumina_miseq	Quagliariello_2019
SRR7779052	Urban	V3-V4	Europe	Italy	Na	20-41	illumina_miseq	Quagliariello_2019
SRR7779053	Urban	V3-V4	Europe	Italy	Na	20-41	illumina_miseq	Quagliariello_2019
SRR7779054	Urban	V3-V4	Europe	Italy	Na	20-41	illumina_miseq	Quagliariello_2019
SRR7779055	Urban	V3-V4	Europe	Italy	Na	20-41	illumina_miseq	Quagliariello_2019

## Sheet: supplementary_table_2
	Df	SumOfSqs	R2	F	Pr(>F)
Continent	4	3.475	0.07364	12.8493	0.001	***
Lifestyle	4	6.637	0.14065	24.5422	0.001	***
Sex	1	0.144	0.00306	2.1327	0.029	*
Residual	484	32.724	0.69345
Total	493	47.19	1
---
